# Supplementary material for: Comparative transcriptome analysis uncovers roles of hydrogen sulfide for alleviating cadmium toxicity in Tetrahymena thermophila
Source: BMC Genomics. 2021 Jan 6;22:21. doi: 10.1186/s12864-020-07337-9 (PMC7788932; doi:10.1186/s12864-020-07337-9)
Supplement: Supplementary file 3 — Additional file 3: Table S1. Summary for the mapped information. [file 12864_2020_7337_MOESM3_ESM.xlsx]

## Sheet: Sheet1
Table S1 Summary for the mapped information
Sample name	Total mapped	Multiple mapped	Uniquely mapped	Reads map to '+'	Reads map to '-'
CK1	46095714	270778	45824936	23029816	23047729
	0.9587	0.0056	0.9531	0.479	0.4794
CK2	50340812	293513	50047299	25155239	25168877
	0.9589	0.0056	0.9533	0.4792	0.4794
CK3	52580466	323396	52257070	26273416	26288518
	0.9596	0.0059	0.9537	0.4795	0.4798
S1	46147095	286753	45860342	23061435	23072449
	0.9588	0.006	0.9528	0.4791	0.4794
S2	48169997	280689	47889308	24070494	24080961
	0.9585	0.0056	0.9529	0.4789	0.4792
S3	53325093	310132	53014961	26651575	26652510
	0.9612	0.0056	0.9556	0.4804	0.4804
C1	47340005	440525	46899480	23667123	23660055
	-0.9616	0.0089	0.9526	0.4807	0.4807
C2	46712471	380167	46332304	23328917	23371262
	0.9425	0.0077	0.9348	0.4707	0.4715
C3	47723272	423077	47300195	23846724	23841452
	0.9648	0.0086	0.9563	0.4821	0.482
CS1	43976244	244313	43731931	21970921	21984183
	0.9594	0.0053	0.9541	0.4793	0.4796
CS2	50946386	302902	50643484	25461726	25460751
	0.9626	0.0057	0.9569	0.4811	0.4811
CS3	52079743	318198	51761545	26030493	26024915
	0.9621	0.0059	0.9562	0.4809	0.4808
