# Supplementary material for: Comparative transcriptome analysis uncovers roles of hydrogen sulfide for alleviating cadmium toxicity in Tetrahymena thermophila
Source: BMC Genomics. 2021 Jan 6;22:21. doi: 10.1186/s12864-020-07337-9 (PMC7788932; doi:10.1186/s12864-020-07337-9)
Supplement: Supplementary file 5 — Additional file 5: Table S2. DEGs of log2FC > 8 in CK vs. C based on RNA-seq analysis. [file 12864_2020_7337_MOESM5_ESM.xlsx]

## Sheet: Sheet1
Table S2 DEGs of log2FC > 8 in CK vs. C based on RNA-seq analysis
Gene ID	log2FC	FDR	Description
TTHERM_000032894	14.6997	7.17e-88	ABC transporter family protein
TTHERM_00145070	11.8897	3.66e-98	oxidoreductase, zinc-binding dehydrogenase family protein
TTHERM_000630098	11.4815	1.8e-48	kinase domain protein putative
TTHERM_000753495	11.0436	1.26e-43	hypothetical protein
TTHERM_00895640	10.9664	4.88e-204	GPX4
TTHERM_00895650	10.5176	1.14e-247	GPX5
TTHERM_00069540	10.4854	1.03e-72	oxidoreductase, FAD/FMN-binding family protein
TTHERM_00529930	10.3637	1.52e-36	E1-E2 ATPase family protein
TTHERM_001409999	10.2147	3.85e-58	transmembrane protein putative
TTHERM_00842600	10.1612	9.29e-35	CTH59；Papain family cysteine protease containing protein
TTHERM_00234140	9.84516	2.91e-259	hypothetical protein
TTHERM_00896080	9.76552	4.6e-30	Amidase family protein
TTHERM_000753493	9.64013	4.36e-80	hypothetical protein
TTHERM_00895660	9.58457	3.6e-147	GPX2
TTHERM_00069650	9.56763	1.77e-63	hypothetical protein
TTHERM_000351139	9.40899	1.19e-79	heat shock-binding protein 70 ER luminal protein
TTHERM_000502578	9.20811	1.5e-26	type I phosphodiesterasenucleotide pyrophosphatase
TTHERM_00895750	9.05825	2.05e-77	GST5
TTHERM_00351140	9.03478	4.15e-211	dnaK protein
TTHERM_00008610	8.99372	5.92e-254	hypothetical protein
TTHERM_00620900	8.83333	2.32e-110	hypothetical protein
TTHERM_00046090	8.64514	1.26e-112	GPX8
TTHERM_00895630	8.61457	2.38e-174	GPX6
TTHERM_00034920	8.48121	7.73e-72	ABCG19；ABC transporter family protein
TTHERM_00660230	8.46401	1.45e-249	MTT5
TTHERM_00241650	8.44165	5.38e-83	MTT3
TTHERM_000503802	8.43093	7.95e-21	transmembrane protein putative
TTHERM_00382270	8.37744	9.66e-18	ADP-ribosylation factor family protein
TTHERM_000405419	8.37114	2.12e-35	transmembrane protein putative
TTHERM_00624400	8.27789	3.93e-78	methionine aminopeptidase, type II
TTHERM_00572010	8.21384	8.55e-75	GST57
TTHERM_000444489	8.13847	6.49e-19	kelch motif protein
TTHERM_00619860	8.09514	2.03e-105	conserved hypothetical protein
TTHERM_00241640	8.06743	4.68e-150	MTT1
TTHERM_000519829	8.03209	2.79e-18	transmembrane protein putative
