# Supplementary material for: Comparative transcriptome analysis uncovers roles of hydrogen sulfide for alleviating cadmium toxicity in Tetrahymena thermophila
Source: BMC Genomics. 2021 Jan 6;22:21. doi: 10.1186/s12864-020-07337-9 (PMC7788932; doi:10.1186/s12864-020-07337-9)
Supplement: Supplementary file 6 — Additional file 6: Table S3. DEGs of log2FC < − 8 in C vs. CS based on RNA-seq analysis. [file 12864_2020_7337_MOESM6_ESM.xlsx]

## Sheet: Sheet1
Table S3 DEGs of log2FC < -8 in C vs. CS based on RNA-seq analysis
Gene ID	log2FC	FDR	Description
TTHERM_00145070	-12.2148	1.04813e-95	oxidoreductase, zinc-binding dehydrogenase family protein
TTHERM_00647470	-11.4856	6.75208e-84	CTH7；Eukaryotic aspartyl protease family protein
TTHERM_000630098	-11.4708	3.26278e-56	kinase domain protein putative
TTHERM_00895640	-11.2752	1.78924e-164	GPX4
TTHERM_00895650	-11.2308	2.2398e-293	GPX5
TTHERM_000753493	-10.6122	4.25078e-71	hypothetical protein
TTHERM_000753495	-10.4145	2.08716e-60	hypothetical protein
TTHERM_00351140	-10.2834	0	dnaK protein
TTHERM_00234140	-10.2758	0	hypothetical protein
TTHERM_000351139	-10.1967	4.39171e-176	heat shock-binding protein 70 ER luminal protein
TTHERM_00895630	-10.0643	1.73687e-257	GPX6
TTHERM_00895660	-9.99224	0	GPX2
TTHERM_01009910	-9.89462	3.58085e-84	hypothetical protein
TTHERM_00895750	-9.87494	4.82541e-86	GST5
TTHERM_001409999	-9.61442	8.78906e-75	transmembrane protein putative
TTHERM_000405419	-9.43466	9.87412e-33	transmembrane protein putative
TTHERM_00046090	-9.41021	5.31574e-83	GPX8
TTHERM_00895770	-9.18857	8.41705e-104	GST3
TTHERM_000429630	-8.88479	2.90216e-26	transmembrane protein putative
TTHERM_00382270	-8.82186	9.18045e-23	ADP-ribosylation factor family protein
TTHERM_00896080	-8.77482	1.93966e-38	Amidase family protein
TTHERM_00069650	-8.75214	2.07867e-89	hypothetical protein
TTHERM_000209307	-8.65826	6.41133e-26	hypothetical protein
TTHERM_00624400	-8.61211	2.47908e-206	methionine aminopeptidase, type II
TTHERM_00619860	-8.54337	3.0687e-202	conserved hypothetical protein
TTHERM_00034920	-8.48746	3.02946e-53	ABCG19；ABC transporter family protein
TTHERM_00008610	-8.31654	3.80592e-72	hypothetical protein
TTHERM_00160800	-8.29389	4.99143e-37	oxidoreductase, FAD/FMN-binding family protein
TTHERM_00620900	-8.28723	5.5097e-20	hypothetical protein
TTHERM_00460610	-8.28494	1.78542e-51	Catalytic LigB subunit of aromatic ring-opening dioxygenase family protein
T.thermophila_newGene_533	-8.19847	5.20514e-16
TTHERM_00069540	-8.1585	1.23771e-17	oxidoreductase, FAD/FMN-binding family protein
TTHERM_000128498	-8.13697	1.04813e-95	hypothetical protein
TTHERM_000444489	-8.12911	8.36271e-22	kelch motif protein
TTHERM_00069510	-8.11404	1.115e-21	hypothetical protein
TTHERM_00572010	-8.08637	2.34002e-93	GST57
TTHERM_000519829	-8.02438	4.51038e-21	transmembrane protein putative
