# Supplementary material for: Comparative transcriptome analysis uncovers roles of hydrogen sulfide for alleviating cadmium toxicity in Tetrahymena thermophila
Source: BMC Genomics. 2021 Jan 6;22:21. doi: 10.1186/s12864-020-07337-9 (PMC7788932; doi:10.1186/s12864-020-07337-9)
Supplement: Supplementary file 13 — Additional file 13: Table S4. Primers used in this study. [file 12864_2020_7337_MOESM13_ESM.xlsx]

## Sheet: Sheet1
Table S4. Primers used in this study
Primer name	Sequence
MTT1-F	5’-TGCTGCACAGACCCTAACAG-3’
MTT1-R	5’-TGCATCCCTCTCCTGTACCAG-3’
MTT3-F	5’-GATTGTAAGTTCTGCAAATCTCATG-3’
MTT3-R	5’-TGCATTTACATCCTTAAGTGCC-3’
MTT5-F	5’-CTGATGATAAATAATGTTGTGTCGG-3’
MTT5-R	5’-GGGATCTATACAACAGTATTTAGCA-3’
OXR1-F	5’-ACCCCTTGTCTGTTGTTTTGATGTTC-3’
OXR1-R	5’-GTGCTCACAGCCTTCTTCTGCTCT-3’
GLR2-F	5’-ACTTTTTCGTCATTGGTGGTGGTTC-3’
GLR2-R	5’-TGTTTGTTTTTTTCCTTGATTTCAGTC-3’
SSA6-F	5’-GTTGGCCTTGTCTATGCAGCTGAT-3’
SSA6-R	5’-TGGTAGGGTTGTTAACGGCTTAGTT-3’
17S-F	5’-CCTGAGAAACGGCTACTACAACTA-3’
17S-R	5’-AAATGTTTACTCCCTAAGTCGAAC-3’
