# Supplementary material for: Comparative transcriptome analysis uncovers roles of hydrogen sulfide for alleviating cadmium toxicity in Tetrahymena thermophila
Source: BMC Genomics. 2021 Jan 6;22:21. doi: 10.1186/s12864-020-07337-9 (PMC7788932; doi:10.1186/s12864-020-07337-9)
Supplement: Supplementary file 14 — Additional file 14: Table S5. qRT-PCR standard-curve parameters. [file 12864_2020_7337_MOESM14_ESM.xlsx]

## Sheet: Sheet1
Table S5 qRT-PCR standard-curve parameters
Gene	Slope	Efficiency (%)	y-intercept	R2 (*)
MTT1	-3.103	110	33.378	1
MTT3	-3.447	95	35.111	0.995
MTT5	-3.226	104.1	31.374	1
SSA6	-3.414	96.3	31.942	0.996
OXR1	-3.412	96.4	43.604	0.992
GLR2	-3.386	97.4	43.365	0.999
17S	-3.345	99.1	22.042	0.998
(*): correlation coefficient.
